# Supplementary material for: Post-exposure protection of SARS-CoV-2 lethal infected K18-hACE2 transgenic mice by neutralizing human monoclonal antibody
Source: Nat Commun. 2021 Feb 11;12:944. doi: 10.1038/s41467-021-21239-8 (PMC7878817; doi:10.1038/s41467-021-21239-8)
Supplement: Supplementary file 4 — Source Data [file 41467_2021_21239_MOESM4_ESM.xlsx]

## Sheet: Fig 1a
	nM	MD65-scFv-Fc				nM	MD65-IgG			MD65-IgG-YTE
	24.99	91.5	99.5	100		20.1		104.3	97.9	98.8	99.6	97.3
	8.33	94.3	89.9	91.3		6.7	97.5	96.7	96.9	92.6	90.9	93.2
	2.777	74.5	75.7	78.8		2.233	80.8	83.9	80.6	80.2	81.8	80.2
	0.926	46.2	46.5	48.1		0.744	47.9	53.1	47.3	51	49.2	51.6
	0.309	19.8	19.1	18.6		0.248	20	22.5	22.3	21.9	21.1	21.1
	0.103	8.5	7.8	8.5		0.083	8.1	9.1	9.1	8.5	8.7	8.5
	0.034	3.3	3.8	4		0.028	3.5	4.5	4.1	3.9	3.9	4.1
	0.011	1.4	1.7	1.9		0.009	2.1	2.9	2.3	2.5	1.9	1.6

## Sheet: Fig 1b
	ug/ml	MD65 SC			MD65 IgG			MD65 YTE
	2	100	100	100	100	100	100	100	100	100
	1	100	100	100	100	100	100	100	100	100
	0.5	100	100	97.4424	100	97.4424	100	100	97.4424	94.8849
	0.25	92.3274	89.7698	89.7698	94.8849	89.7698	82.0972	92.3274	92.3274	89.7698
	0.125	76.9821	53.9642	61.6368	87.2123	92.3274	84.6547	59.0793	79.5396	82.0972
	0.0625	69.3095	41.1765	56.5217	59.0793	64.1944	61.6368	53.9642	61.6368	51.4066
	0.03125		23.2737	15.601	48.8491	41.1765	56.5217	46.2916	46.2916	43.734
	0.015625	20.7161	0.255754	0.255754	0.255754	23.2737	41.1765	23.2737	33.5038	23.2737

## Sheet: Fig 2d
	Time	IV
	0.5	84.9751	89.858	96.207
	2	56.5896	27.787	88.5759
	5	61.2477	33.384	81.7277
	10	63.74	22.242	67.1565	85.4771
	30	61.659	68.495	68.8167	58.0131
	60	61.8049	27.761	63.4447	72.037
	180	64.7139	32.372	54.7699	43.5526
	360	39.7827	34.081	54.7313	38.8247
	1440	30.7916	31.419	31.1618	19.3256
	1860	29.0331	15.295	24.5264	16.67
	2880	25.3655	21.766	22.9758	13.6701
	3300	20.9307	21.363	20.8317	9.76308
	4260	22.6581	16.627	13.5844	6.38646
	4800	13.2294	15.63	18.4787
	5760	15.6766	11.627	19.5388	6.36337
	7200		12.682	16.0151	3.8522
	10080	9.1738	6.71	11.4452
	12960	6.1487	0.872	7.33077

## Sheet: Fig 2e
		Time	IP
		60	6.9063	10.4681	11.0645	22.3845	9.42582
		120	10.3704	24.2753	20.2727	31.2312	26.1922
		180	26.2229	33.7792	26.2247	63.2285	49.9621
		240	13.2499	38.9666	21.8386	72.6214	26.7739
		360	13.4926	40.7292	28.579	71.1136	27.6637
		1440	7.87883	32.4758	23.6536	49.0632	29.4983
		1860	11.0185	26.6733	19.324	46.5503	28.399
		2880	11.3333	22.9822	19.9075	44.9566	22.2193
		3300	10.6716	20.9022	19.9065	30.9986	17.0582
		4260	11.7571	15.5646	18.2226	27.3157	14.4454
		4740	8.43744	14.6489	14.581	28.3707	16.987
		5940	6.62118	14.1002	14.1413	30.9583	11.5154
		7200	6.71251	10.4015	11.2774	19.6028	19.7275
		10080	4.66947	6.27214	12.7429	20.3889	10.9015
		12960	3.10087		7.49383	7.36839	2.16986

## Sheet: Fig 3b
	Days	MD65 -4hrs										MH75				Naïve					PBS
	0	100	100	100	100	100	100	100	100	100	100	100	100	100	100	100	100	100	100	100	100	100	100	100	100
	1	105	102	107	102	104	99.4681	101.136	97.5845	98.4293	97.546	102	101	102	102	102.8	100	101.9	104.2	104.7	102	99	101	103	102
	2	109	106	108	110	109	101.064	102.273	100.483	96.8586	104.294	106	103	103	104	104.5	100	101.4	101.6	103.5	102	100	101	104	104
	3	111	107	112	115	110	103.192	102.841	98.0676	101.571	103.067	106	103	103	103	105.1	100.5	103.3	105.2	109.9	104	102	103	108	106
	4	112	101	111	112	109	101.064	102.841	101.932	97.9058	104.908	106	105	106	104	104	99.5	100.9	112	112.8	106	103	104	109	108
	5	111	102	111	110	110	105.851	105.682	103.865	101.047	104.294	95	95	97	104	107.3	101.5	102.8	112	107	106	96	101	93	107
	6	114	103	111	112	110	103.192	106.818	103.382	101.571	103.681	90	86	90	111	106.8	105.5	102.8	111.5	109.3	109		88	84	106
	7	113	106	109	113	107	105.851	106.25	105.314	98.4293	106.749	84		85	106	105.6	102	105.6	104.2	102.9	106		82		98
	8	111	110	113	113	110	104.255	106.25	104.831	100	106.135					109	106	104.2	109.9	112.8
	9	111	107	109	110	109	104.787	105.114	103.382	97.9058	105.522					111.9	111	107.9	114.7	112.8
	10	111	109	110	111	108	106.915	106.818	102.899	103.665	108.589					111.9	109.5	97.7	109.4	110.5
	11	111	105	112	113	112	105.319	105.114	101.449	101.047	108.589					114.7	113.5	103.7	110.5	111.6
	12	115	109	113	112	113	106.915	104.546	104.831	100	109.816					115.8	114	106.1	113.1	112.8
	13	113	109	113	115	112	105.319	104.546	105.314	99.4764	109.203					118.1	115.5	106.5	113.6	115.7
	14	109	110	111	113	112	106.915	105.682	104.831	101.571	108.589					119.2	119	108.9	110.5	114

## Sheet: Fig 3e
		Days	PBS																					MD65 1 dpi					MD65 2 dpi														MD65 3 dpi					MD65 4 dpi
		0	100	100	100	100	100	100	100	100	100	100	100	100	100	100	100	100	100	100	100	100	100	100	100	100	100	100	100	100	100	100	100	100	100	100	100	100	100	100	100	100	100	100	100	100	100	100	100
		1	99.1071	102.273	97.0588	100	103.125	104.969	102.74	101.648	104.678	98.8506	100	98.9796	100	102.094	101.111	107.477	104.955	105.946	104.42	104.082	101.036	104.301	102.116	102.162	108.139	101.515	102.513	104.902	103.247	100	100.87	100.415	98.8166	102.703	98.8166	101.667	101.63	102.484	101.704	103.509	101.667	100.826	100.4	96.2366	102.174	96.3801	99.5455
		2	98.2143	104.546	104.706	97.0414	102.5	100.621	102.055	102.198	104.094	105.172	98.4127	100	101.676	101.571	103.889	108.879	107.658	108.649	107.182	106.803	102.073	106.452	102.645	103.784	98.2558	102.525	104.523	104.902	107.792	101.5	98.6957	99.5851	99.4083	102.027	102.959	103.889	101.63	98.7578	103.977	103.509	96.6667	98.7603	99.6	93.5484	98.913	100.905	101.364
		3	100.446	105.114	105.294	101.775	106.25	101.863	99.3151	103.846	107.017	104.598	96.2963	98.9796	101.676	104.712	103.889	110.748	109.009	110.27	106.077	106.123	101.554	106.452	105.291	105.405	105.814	104.04	101.507	105.392	104.546	104	101.304	102.49	98.8166	102.027	105.325	103.333	103.804	100	104.546	102.339	100	100.413	104	97.3118	103.261	103.62	105
		4	97.7679	100	97.6471	103.55	105	108.696	103.425	112.637	109.942	107.471	102.645	98.9796	105.028	105.759	105	110.748	107.658	103.784	110.497	112.245	104.145	108.064	108.466	106.487	108.139	106.566	103.518	105.882	109.091	102.5	101.304	102.49	100.592	104.73	106.509	111.111	109.239	104.348	107.954	106.433	97.9167	100.413	100.8	95.1613	101.63	100.453	105.454
		5	82.1429	104.546	91.7647	109.468	110	104.348	97.2603	106.044	111.111	106.322	100.529	101.02	100.559	106.806	100	114.953	89.6396	95.1351	107.735	105.442	87.5648	110.215	105.82	108.108	115.116	103.03	105.025	105.882	111.039	105.5	102.609	102.905	105.325	106.081	104.142	106.111	107.065	101.863	105.682	104.678	98.75	103.719	103.6	98.9247	102.174	85.5204	105.909
		6	75	106.818	74.1176	93.4911	111.25	104.969	85.6164	98.3517	104.678	102.299	102.116	102.041	93.2961	106.806	77.7778	105.608	82.8829		94.4751		80.829	110.753	105.82	107.568	112.791	102.02	109.045	107.843	114.935	107	103.478	103.32	108.284	106.757	105.917	107.222	104.891	104.969	105.682	105.848	99.1667	102.893	104	101.613	97.2826	71.9457	106.818
		7		103.409			101.875	88.8199		85.1648	93.5673	98.8506	102.645	104.082		108.9		84.5794			87.8453			112.366	110.582	110.27	115.698	104.546	107.035	106.863	112.338	104.5	98.2609	102.49	104.142	104.73	103.55	106.111	101.63	101.242	102.273	102.339	91.25	102.066	102.4	104.301	91.8478		106.818
		8																						114.516	111.64	112.973	118.605	107.576	108.04	105.882	112.987	108.5	103.043	104.979	105.917	106.757	106.509	107.778	104.348	101.863	103.977	103.509	93.3333	102.479	102.8	102.15	96.7391		106.818
		9																						112.903	111.111	110.27	115.698	105.556	109.548	110.784	117.532	110.5	102.174	105.809	108.284	108.784	106.509	109.444	105.435	100.621	103.977	104.094	95.4167	103.719	105.6	101.613	105.435		108.182
		10																						112.903	110.053	112.973	116.861	107.071	110.553	108.823	122.727	110	102.609	106.224	108.284	106.757	105.325	108.333	105.978	100.621	103.409	102.924	98.3333	103.719	102.4	104.301	109.239		106.818
		11																						112.366	109.524	111.351	116.861	105.556	113.568	111.275	123.377	111.5	102.609	107.054	107.101	105.405	107.101	107.778	104.891	100.621	104.546	107.017	97.0833	102.479	104.8	110.215	113.587		106.364
		12																						110.753	111.64	114.054	120.349	104.04	112.6	108.3	125.3	112.5	103.913	107.884	110.059	106.757	104.142	108.333	102.717	102.484	104.546	106.433	102.5	104.546	107.6	109.14	114.674		107.727
		13																						109.14	107.407	108.649	117.442	104.546	114.1	107.8	124	111	104.783	109.544	111.243	104.73	110.651	111.667	109.239	106.832	106.818	110.526	102.5	105.785	109.2	103.226	116.848		105
		14																						110.753	111.64	108.649	121.512	104.04	114.1	108.8	122.1	114.5	105.652	110.788	108.876	106.757	107.101	107.222	102.174	104.969	103.409	105.263	106.667	104.546	106	104.301	114.674		106.364
[truncated: 3 more columns]

## Sheet: Fig 4
		PCR			Plaque
		PBS	MD65 2 dpi		PBS	MD65 2 dpi
		572817	10386.5		100000	Undetected
		215333	27766.9		40000	Undetected
		625567	3423.43		100000	Undetected
		58913.4	18821.2		38000	Undetected
		314739	2153.84		40000	Undetected
		85003.3	191.093		75000	Undetected

## Sheet: Fig 5
		RBD				S1				Spike
		-4 h	1 dpi	2 dpi		-4 h	1 dpi	2 dpi		-4 h	1 dpi	2 dpi
		0.0198	0.0138	0.1663		0.0143	0.0106	0.1463		0.0271	0.0249	0.3275
		0.0311	0.0225	0.061		0.0157	0.0182	0.0557		0.1273	0.0519	0.1192
		0.052	0.208	0.2185		0.0453	0.1858	0.189		0.0956	0.3372	0.3537
		0.0277	0.0494	0.1587		0.0226	0.0467	0.1144		0.048	0.1087	0.2215
		0.0125	0.0122	0.1116		0.014	0.0094	0.091		0.0164	0.024	0.2414

## Sheet: Fig 6
		Days	PBS										MD65 1mg			MD65 0.1 mg					MD65 0.01 mg
		0	100	100	100	100	100	100	100	100	100	100	100	100	100	100	100	100	100	100	100	100	100	100	100
		1	93.7	98.4	107.8	101.1	98.4	100	98.3	99	97.2	98.9	101.1	101	98.9	101.6	101.8	100	99.4	98.8	98.9	97.5	95.9	94.5	97.7
		2	93.2	98.4	96.1	99.4	99.5	99.4	100	99	98.9	98.9	100	99	95.6	98.4	100	95.1	97.8	96.4	98.9	95.1	95.9	93.9	98.2
		3	93.7	99.5	97.2	100	99	100.6	100	101	98.3	98.3	101.6	99	96.7	99.5	101.2	96.6	99.4	95.8	97.9	95.1	97.4	92.3	100.6
		4	97.4	103.2	99.4	103.4	101	103.6	103.4	104.2	104.5	103.4	108	103.6	102.2	103.8	103	100	102.2	99.4	102.1	101.2	101	98.9	102.9
		5	97.4	103.7	99.4	101.1	102.6	102.4	100	103.7	99.4	113.1	102.7	101	100.6	101.1	101.8	100	101.7	97	100	96.9	100.5	96.1	97.7
		6	99.5	102.6	96.6	104.5	102.6	94	94.3	97.9	92.7	97.7	105.3	101	104.4	105.9	103.6	101.5	103.9	100.6	93.6	91.4	91.8	87.8	89.5
		7	97.9	100.5	94.4	87.5	95.8			85.3			106.4	101	105	105.9	104.1	103	103.9	103	101.1	95.7	101	92.8	85.4
		8											114.4	103.6	104.4	106.5	105.9	103.4	106.7	101.8	95.7	83.4	103.1	82.9	78.4
		9											106.9	105.2	109.9	106.5	107.1	105.4	107.3	101.2	90.9	76.7	107.7	76.2	74.3
		10											103.7	102.6	106.6	105.9	104.7	102.5	103.9	100	81.3	69.9	105.1	65.2	67.8
		11											106.4	105.7	108.3	107.6	105.9	104.4	103.9	101.8	73.8	67.5	102.1	61.9	64.3
		12											105.9	102.1	107.7	104.9	104.1	101	103.9	100	68.4		102.6
		13											105.3	103.1	107.2	106.5	105.3	101.5	105.6	99.4	64.2		101
		14											107.4	104.6	108.8	105.9	107.1	103	106.1	100			105.6
		15											110.1	107.7	111.6	108.1	107.7	107.7	107.3	101.8			109.8
		17											106.9	108.3	108.3	108.1	108.9	108.9	107.3	101.2			107.2
		19											107.5	104.1	108.3	106.5	106.5	107.1	109.5	104.8			109.8
		20											109.4	107.2	110.5	109.2	109.2	116	111.2	106.6			110.8
		21											107.5	105.1	108.8	108.1	108.1	108.9	106.7	119.1			110.3
